# Supplementary material for: Therapy-Resistant Acute Myeloid Leukemia Stem Cells Are Resensitized to Venetoclax + Azacitidine by Targeting Fatty Acid Desaturases 1 and 2
Source: Metabolites. 2023 Mar 24;13(4):467. doi: 10.3390/metabo13040467 (PMC10142983; doi:10.3390/metabo13040467)
Supplement: Supplementary file 1 [file metabolites-13-00467-s001.zip]

Archive with 2 entries (2 files):
- Supplementary Table S2_032323.xlsx
- Supplementary_032323.pdf
